# Supplementary material for: Effect of microplastics on nasal and intestinal microbiota of the high-exposure population
Source: Front Public Health. 2022 Oct 28;10:1005535. doi: 10.3389/fpubh.2022.1005535 (PMC9650105; doi:10.3389/fpubh.2022.1005535)
Supplement: Supplementary Datasheet 1 — Error rate. [file Table_1.XLSX]

## Sheet: Sheet1
Sample	total bases	q20 bases	q30 bases	q20 percents	q30 percents
NL01.raw.R1.fq.gz	20392000	19793193	18718132	97.0635	91.7915
NL01.raw.R2.fq.gz	20392000	19753884	18736700	96.8708	91.8826
NL02.raw.R1.fq.gz	19543250	18729713	17391759	95.8372	88.9911
NL02.raw.R2.fq.gz	19543250	18980846	18049048	97.1223	92.3544
NL03.raw.R1.fq.gz	19545750	18996326	17953962	97.189	91.8561
NL03.raw.R2.fq.gz	19545750	18952692	17992955	96.9658	92.0556
NL04.raw.R1.fq.gz	20122750	19099898	17490456	94.9169	86.9188
NL04.raw.R2.fq.gz	20122750	19563285	18636912	97.2197	92.6161
NL05.raw.R1.fq.gz	20227500	19479205	18196177	96.3006	89.9576
NL05.raw.R2.fq.gz	20227500	19625278	18645363	97.0228	92.1783
NL06.raw.R1.fq.gz	19946000	19287090	18066696	96.6965	90.578
NL06.raw.R2.fq.gz	19946000	19423697	18537168	97.3814	92.9368
NL07.raw.R1.fq.gz	20345750	19312074	17735289	94.9194	87.1695
NL07.raw.R2.fq.gz	20345750	19650667	18548334	96.5836	91.1656
NL08.raw.R1.fq.gz	20281000	19814026	18891348	97.6975	93.148
NL08.raw.R2.fq.gz	20281000	19624085	18618918	96.7609	91.8047
NL09.raw.R1.fq.gz	20227500	19685213	18673895	97.3191	92.3193
NL09.raw.R2.fq.gz	20227500	19629711	18661379	97.0447	92.2575
NL10.raw.R1.fq.gz	19622750	18986344	17858187	96.7568	91.0076
NL10.raw.R2.fq.gz	19622750	19005556	18016377	96.8547	91.8137
NL11.raw.R1.fq.gz	19871000	19322305	18287710	97.2387	92.0322
NL11.raw.R2.fq.gz	19871000	19254576	18288835	96.8979	92.0378
NL12.raw.R1.fq.gz	20294250	19329642	17808917	95.2469	87.7535
NL12.raw.R2.fq.gz	20294250	19720138	18774489	97.1711	92.5114
NL13.raw.R1.fq.gz	20475250	19875969	18757150	97.0731	91.6089
NL13.raw.R2.fq.gz	20475250	19882539	18933520	97.1052	92.4703
NL14.raw.R1.fq.gz	19849500	19186997	17977661	96.6624	90.5698
NL14.raw.R2.fq.gz	19849500	19335038	18448662	97.4082	92.9427
NL15.raw.R1.fq.gz	20111000	19212667	17755936	95.5331	88.2897
NL15.raw.R2.fq.gz	20111000	19555116	18650600	97.2359	92.7383
NL16.raw.R1.fq.gz	20000000	19518977	18593645	97.5949	92.9682
NL16.raw.R2.fq.gz	20000000	19296870	18230164	96.4844	91.1508
NL17.raw.R1.fq.gz	19582250	19184371	18361388	97.9682	93.7655
NL17.raw.R2.fq.gz	19582250	19000108	18082113	97.0272	92.3393
NL18.raw.R1.fq.gz	19573750	19152818	18286819	97.8495	93.4252
NL18.raw.R2.fq.gz	19573750	19007548	18101611	97.1073	92.479
NL19.raw.R1.fq.gz	19557750	19222794	18460528	98.2873	94.3898
NL19.raw.R2.fq.gz	19557750	19012641	18141636	97.2128	92.7593
NL20.raw.R1.fq.gz	20363750	19639099	18410501	96.4415	90.4082
NL20.raw.R2.fq.gz	20363750	19724076	18722865	96.8588	91.9421
NH01.raw.R1.fq.gz	20352750	19927580	19046143	97.911	93.5802
NH01.raw.R2.fq.gz	20352750	19755409	18797168	97.0651	92.3569
NH02.raw.R1.fq.gz	20314250	19818193	18801321	97.5581	92.5524
NH02.raw.R2.fq.gz	20314250	19800392	18918813	97.4705	93.1307
NH03.raw.R1.fq.gz	20499500	19650923	18290558	95.8605	89.2244
NH03.raw.R2.fq.gz	20499500	19851988	18857768	96.8413	91.9914
NH04.raw.R1.fq.gz	19815750	19381963	18507119	97.8109	93.396
NH04.raw.R2.fq.gz	19815750	19206475	18262621	96.9253	92.1621
NH05.raw.R1.fq.gz	20162000	19689676	18741355	97.6574	92.9538
NH05.raw.R2.fq.gz	20162000	19586942	18679770	97.1478	92.6484
NH06.raw.R1.fq.gz	20073500	19430933	18292942	96.7989	91.1298
NH06.raw.R2.fq.gz	20073500	19469441	18497381	96.9908	92.1483
NH07.raw.R1.fq.gz	20480250	19934413	18906447	97.3348	92.3155
NH07.raw.R2.fq.gz	20480250	19829034	18779821	96.8203	91.6972
NH08.raw.R1.fq.gz	20150000	19035763	17325591	94.4703	85.9831
NH08.raw.R2.fq.gz	20150000	19605022	18718848	97.2954	92.8975
NH09.raw.R1.fq.gz	20220500	19483841	18258957	96.3569	90.2992
NH09.raw.R2.fq.gz	20220500	19535322	18467508	96.6115	91.3306
NH10.raw.R1.fq.gz	19856500	19237228	18089693	96.8813	91.1021
NH10.raw.R2.fq.gz	19856500	19337414	18442402	97.3858	92.8784
NH11.raw.R1.fq.gz	19804000	18535477	16693773	93.5946	84.295
NH11.raw.R2.fq.gz	19804000	19307480	18450675	97.4928	93.1664
NH12.raw.R1.fq.gz	20036500	19571515	18646667	97.6793	93.0635
NH12.raw.R2.fq.gz	20036500	19426503	18473392	96.9556	92.1987
NH13.raw.R1.fq.gz	20240750	19757439	18834955	97.6122	93.0546
NH13.raw.R2.fq.gz	20240750	19550601	18504174	96.5903	91.4204
NH14.raw.R1.fq.gz	19803500	19289264	18323264	97.4033	92.5254
NH14.raw.R2.fq.gz	19803500	19194305	18229557	96.9238	92.0522
NH15.raw.R1.fq.gz	19912500	19490117	18629679	97.8788	93.5577
NH15.raw.R2.fq.gz	19912500	19262872	18251454	96.7376	91.6583
NH16.raw.R1.fq.gz	20177250	19340479	17966067	95.8529	89.0412
NH16.raw.R2.fq.gz	20177250	19559637	18600574	96.9391	92.1859
NH17.raw.R1.fq.gz	20161250	19630076	18638639	97.3654	92.4478
NH17.raw.R2.fq.gz	20161250	19500440	18468056	96.7224	91.6017
NH18.raw.R1.fq.gz	19608500	19099157	18060674	97.4024	92.1064
NH18.raw.R2.fq.gz	19608500	19099345	18222940	97.4034	92.9339
NH19.raw.R1.fq.gz	19821250	18985526	17628407	95.7837	88.9369
NH19.raw.R2.fq.gz	19821250	19230365	18310512	97.0189	92.3782
NH20.raw.R1.fq.gz	19832750	19363131	18470558	97.6321	93.1316
NH20.raw.R2.fq.gz	19832750	19138901	18094681	96.5015	91.2364
IL01_combined_R1.fastq.gz	19941250	18790049	17128144	94.227	85.893
IL01_combined_R2.fastq.gz	19941250	19379315	18479947	97.182	92.672
IL02_combined_R1.fastq.gz	20242750	19925688	19208274	98.4337	94.8896
IL02_combined_R2.fastq.gz	20242750	19770987	18946414	97.6695	93.596
IL03_combined_R1.fastq.gz	20126500	19700201	18871231	97.8819	93.7631
IL03_combined_R2.fastq.gz	20126500	19643421	18821214	97.5998	93.5146
IL04_combined_R1.fastq.gz	19774250	19263312	18362929	97.4161	92.8628
IL04_combined_R2.fastq.gz	19774250	19202418	18322197	97.1082	92.6568
IL05_combined_R1.fastq.gz	19740250	19338619	18542984	97.9654	93.9349
IL05_combined_R2.fastq.gz	19740250	19210490	18344388	97.3163	92.9289
IL06_combined_R1.fastq.gz	20325250	19891973	19067748	97.8683	93.8131
IL06_combined_R2.fastq.gz	20325250	19805680	18955674	97.4437	93.2617
IL07_combined_R1.fastq.gz	20206000	19630023	18644902	97.1495	92.2741
IL07_combined_R2.fastq.gz	20206000	19613544	18692069	97.0679	92.5075
IL08_combined_R1.fastq.gz	20061250	19271340	17970835	96.0625	89.5798
IL08_combined_R2.fastq.gz	20061250	19563481	18700552	97.5188	93.2173
IL09_combined_R1.fastq.gz	20404500	19971098	19112204	97.8759	93.6666
IL09_combined_R2.fastq.gz	20404500	19882946	18986299	97.4439	93.0496
IL10_combined_R1.fastq.gz	20185750	19686409	18782029	97.5263	93.046
IL10_combined_R2.fastq.gz	20185750	19661495	18802218	97.4028	93.146
IL11_combined_R1.fastq.gz	20115500	18894687	17150901	93.931	85.2621
IL11_combined_R2.fastq.gz	20115500	19515910	18567814	97.0193	92.306
IL12_combined_R1.fastq.gz	19592750	18999229	17991265	96.9707	91.8261
IL12_combined_R2.fastq.gz	19592750	19001406	18080685	96.9818	92.2825
IL13_combined_R1.fastq.gz	19517000	19135898	18369578	98.0473	94.1209
IL13_combined_R2.fastq.gz	19517000	18977404	18088119	97.2353	92.6788
IL14_combined_R1.fastq.gz	19969500	19457288	18547310	97.435	92.8782
IL14_combined_R2.fastq.gz	19969500	19385246	18455811	97.0743	92.42
IL15_combined_R1.fastq.gz	19964750	19389653	18410065	97.1194	92.2129
IL15_combined_R2.fastq.gz	19964750	19282939	18275867	96.5849	91.5407
IL16_combined_R1.fastq.gz	19549750	19085618	18237179	97.6259	93.286
IL16_combined_R2.fastq.gz	19549750	18930928	17974800	96.8346	91.9439
IL17_combined_R1.fastq.gz	19871500	19372022	18456977	97.4865	92.8816
IL17_combined_R2.fastq.gz	19871500	19259921	18277127	96.9223	91.9766
IL18_combined_R1.fastq.gz	19962000	19431072	18502759	97.3403	92.6899
IL18_combined_R2.fastq.gz	19962000	19313813	18326820	96.7529	91.8085
IL19_combined_R1.fastq.gz	19755500	19085415	17934037	96.6081	90.78
IL19_combined_R2.fastq.gz	19755500	19211387	18288553	97.2458	92.5745
IL20_combined_R1.fastq.gz	20107500	18776428	16894504	93.3802	84.0209
IL20_combined_R2.fastq.gz	20107500	19583447	18712345	97.3937	93.0615
IH01_combined_R1.fastq.gz	20054500	19527457	18570278	97.3719	92.5991
IH01_combined_R2.fastq.gz	20054500	19474281	18529811	97.1068	92.3973
IH02_combined_R1.fastq.gz	20201750	19699073	18777968	97.5117	92.9522
IH02_combined_R2.fastq.gz	20201750	19646894	18730210	97.2534	92.7158
IH03_combined_R1.fastq.gz	20256500	19493538	18301761	96.2335	90.3501
IH03_combined_R2.fastq.gz	20256500	19639823	18678095	96.9557	92.2079
IH04_combined_R1.fastq.gz	19769250	19226772	18250522	97.256	92.3177
IH04_combined_R2.fastq.gz	19769250	19277689	18420804	97.5135	93.1791
IH05_combined_R1.fastq.gz	20397500	18964064	16998338	92.9725	83.3354
IH05_combined_R2.fastq.gz	20397500	19834574	18910390	97.2402	92.7094
IH06_combined_R1.fastq.gz	20210750	19793522	18948923	97.9356	93.7567
IH06_combined_R2.fastq.gz	20210750	19680198	18790929	97.3749	92.9749
IH07_combined_R1.fastq.gz	20466500	19826337	18684867	96.8721	91.2949
IH07_combined_R2.fastq.gz	20466500	19939674	19032727	97.4259	92.9945
IH08_combined_R1.fastq.gz	19543000	18949817	17935996	96.9647	91.7771
IH08_combined_R2.fastq.gz	19543000	18949280	18032163	96.962	92.2692
IH09_combined_R1.fastq.gz	19761000	19298246	18412282	97.6582	93.1748
IH09_combined_R2.fastq.gz	19761000	19185410	18258973	97.0872	92.399
IH10_combined_R1.fastq.gz	19983000	19419586	18370935	97.1805	91.9328
IH10_combined_R2.fastq.gz	19983000	19479685	18628366	97.4813	93.2211
IH11_combined_R1.fastq.gz	20431750	19757080	18606853	96.6979	91.0683
IH11_combined_R2.fastq.gz	20431750	19815968	18849801	96.9862	92.2574
IH12_combined_R1.fastq.gz	20149500	19194508	17686480	95.2605	87.7763
IH12_combined_R2.fastq.gz	20149500	19617254	18696591	97.3585	92.7894
IH13_combined_R1.fastq.gz	19881750	18100538	15840246	91.041	79.6723
IH13_combined_R2.fastq.gz	19881750	19361742	18494963	97.3845	93.0248
IH14_combined_R1.fastq.gz	20032000	19524259	18567838	97.4654	92.6909
IH14_combined_R2.fastq.gz	20032000	19559930	18743970	97.6434	93.5701
IH15_combined_R1.fastq.gz	20235750	19542446	18373753	96.5739	90.7985
IH15_combined_R2.fastq.gz	20235750	19700952	18804641	97.3572	92.9278
IH16_combined_R1.fastq.gz	20402000	19881445	18932645	97.4485	92.798
IH16_combined_R2.fastq.gz	20402000	19807368	18893075	97.0854	92.604
IH17_combined_R1.fastq.gz	20024750	19078430	17564047	95.2742	87.7117
IH17_combined_R2.fastq.gz	20024750	19570061	18744905	97.7294	93.6087
IH18_combined_R1.fastq.gz	19697250	19244624	18390100	97.7021	93.3638
IH18_combined_R2.fastq.gz	19697250	19148003	18270275	97.2116	92.7555
IH19_combined_R1.fastq.gz	19809250	19264417	18269816	97.2496	92.2287
IH19_combined_R2.fastq.gz	19809250	19295482	18421957	97.4064	92.9967
IH20_combined_R1.fastq.gz	19833250	19208641	18141225	96.8507	91.4687
IH20_combined_R2.fastq.gz	19833250	19266264	18367398	97.1412	92.6091
