# Supplementary material for: Effect of microplastics on nasal and intestinal microbiota of the high-exposure population
Source: Front Public Health. 2022 Oct 28;10:1005535. doi: 10.3389/fpubh.2022.1005535 (PMC9650105; doi:10.3389/fpubh.2022.1005535)
Supplement: Supplementary Datasheet 2 — The features of sequencing runs. [file Table_2.XLSX]

## Sheet: Sheet1
sample-id	Raw_reads	filtered	percentage of input passed filter	denoised	merged	percentage of input merged	non_chimeric	percentage of input non-chimeric	ASV_counts	Total_ASVs
NL01	78234	70548	90.18	69525	67515	86.3	62185	79.49	70	6641
NL02	78173	68685	87.86	67809	66140	84.61	58744	75.15	70	6641
NL03	78183	70814	90.57	69304	66485	85.04	62702	80.2	313	6641
NL04	79033	67166	84.98	66278	64919	82.14	60208	76.18	57	6641
NL05	78494	69759	88.87	68927	67227	85.65	62412	79.51	110	6641
NL06	78203	70794	90.53	69854	68762	87.93	66729	85.33	96	6641
NL07	78029	65594	84.06	64627	63260	81.07	62200	79.71	147	6641
NL08	81124	73547	90.66	72534	71149	87.7	68451	84.38	122	6641
NL09	80034	72641	90.76	71542	69316	86.61	62909	78.6	131	6641
NL10	78491	70177	89.41	68916	67563	86.08	66152	84.28	158	6641
NL11	79484	71598	90.08	70266	68615	86.33	67785	85.28	222	6641
NL12	80120	68771	85.83	67527	65994	82.37	62606	78.14	164	6641
NL13	81706	73933	90.49	72747	71512	87.52	66773	81.72	124	6641
NL14	79398	71661	90.26	70354	68162	85.85	62773	79.06	131	6641
NL15	80342	69721	86.78	68498	66976	83.36	60604	75.43	80	6641
NL16	78169	70102	89.68	68706	66279	84.79	64188	82.11	264	6641
NL17	78329	71584	91.39	70784	69099	88.22	67827	86.59	170	6641
NL18	78295	71644	91.51	70833	69284	88.49	64792	82.75	162	6641
NL19	78231	72036	92.08	71294	70065	89.56	65835	84.15	104	6641
NL20	78393	69158	88.22	68374	66900	85.34	66279	84.55	195	6641
NH01	81411	74412	91.4	73685	72609	89.19	67396	82.78	79	6641
NH02	80259	73775	91.92	73019	71863	89.54	68133	84.89	101	6641
NH03	79573	69182	86.94	68393	67179	84.42	66718	83.85	171	6641
NH04	78868	71823	91.07	71013	69611	88.26	65615	83.2	83	6641
NH05	80648	73806	91.52	72828	71643	88.83	69996	86.79	118	6641
NH06	78565	70574	89.83	69629	68318	86.96	67014	85.3	167	6641
NH07	78113	70486	90.24	69435	67820	86.82	66061	84.57	206	6641
NH08	78364	65494	83.58	64680	63966	81.63	63441	80.96	51	6641
NH09	80882	71288	88.14	70201	68720	84.96	67815	83.84	118	6641
NH10	79426	72068	90.74	71199	69804	87.89	68599	86.37	139	6641
NH11	79007	62708	79.37	61895	60888	77.07	58082	73.52	49	6641
NH12	79155	72122	91.11	71116	68586	86.65	66361	83.84	188	6641
NH13	78823	70955	90.02	69764	67502	85.64	65740	83.4	291	6641
NH14	79214	71758	90.59	70870	69085	87.21	66863	84.41	113	6641
NH15	79650	72190	90.63	71136	68964	86.58	67508	84.76	161	6641
NH16	80334	70028	87.17	69078	67861	84.47	66513	82.8	98	6641
NH17	79010	71206	90.12	70322	68692	86.94	67347	85.24	92	6641
NH18	78434	71789	91.53	70991	69988	89.23	60895	77.64	56	6641
NH19	79263	69096	87.17	68136	67010	84.54	66508	83.91	89	6641
NH20	78751	70712	89.79	69642	67609	85.85	62999	80	120	6641
IL01	78063	62987	80.69	62036	58870	75.41	55294	70.83	232	6641
IL02	78765	62337	79.14	60662	53536	67.97	49228	62.5	830	6641
IL03	79960	72961	91.25	72043	70054	87.61	67104	83.92	159	6641
IL04	80506	72760	90.38	71315	66301	82.36	58133	72.21	278	6641
IL05	78962	69617	88.17	68239	61571	77.98	43368	54.92	183	6641
IL06	78961	71075	90.01	70288	67691	85.73	65815	83.35	335	6641
IL07	80639	72791	90.27	71706	68777	85.29	60405	74.91	177	6641
IL08	79689	69931	87.75	68649	64755	81.26	60773	76.26	393	6641
IL09	78824	68198	86.52	67248	64037	81.24	51440	65.26	179	6641
IL10	78450	70749	90.18	69512	64518	82.24	49275	62.81	216	6641
IL11	78333	69929	89.27	68570	64114	81.85	60301	76.98	670	6641
IL12	78068	70411	90.19	69594	66849	85.63	63596	81.46	281	6641
IL13	78371	68469	87.37	67608	63954	81.6	59320	75.69	231	6641
IL14	79878	70714	88.53	69913	67227	84.16	64793	81.11	570	6641
IL15	79859	69180	86.63	68009	63306	79.27	53950	67.56	209	6641
IL16	78199	68986	88.22	68295	66434	84.96	61163	78.21	333	6641
IL17	79486	70320	88.47	69186	64570	81.23	55682	70.05	221	6641
IL18	79848	70060	87.74	69303	67223	84.19	48179	60.34	124	6641
IL19	79022	69166	87.53	68023	63457	80.3	49445	62.57	204	6641
IL20	78137	60824	77.84	59775	56252	71.99	50484	64.61	218	6641
IH01	79474	70493	88.7	69445	64323	80.94	53411	67.21	218	6641
IH02	79177	70669	89.25	69684	66049	83.42	61106	77.18	304	6641
IH03	78169	66848	85.52	66121	63710	81.5	63075	80.69	359	6641
IH04	79077	70610	89.29	69290	62707	79.3	47949	60.64	268	6641
IH05	78655	58352	74.19	57545	54848	69.73	50179	63.8	201	6641
IH06	78559	71102	90.51	70312	67455	85.87	62841	79.99	287	6641
IH07	79603	70613	88.71	69490	64347	80.83	49885	62.67	186	6641
IH08	78172	68311	87.39	67492	63036	80.64	50327	64.38	157	6641
IH09	79044	70747	89.5	69750	66000	83.5	55006	69.59	214	6641
IH10	79932	71663	89.65	70688	67531	84.49	46226	57.83	156	6641
IH11	81357	71144	87.45	70183	65679	80.73	53571	65.85	178	6641
IH12	78707	66185	84.09	65351	61621	78.29	47587	60.46	164	6641
IH13	78140	49299	63.09	48152	44304	56.7	41941	53.67	231	6641
IH14	78353	70495	89.97	69372	66019	84.26	63288	80.77	467	6641
IH15	79244	69086	87.18	67558	60645	76.53	54813	69.17	671	6641
IH16	79707	70413	88.34	69199	63969	80.26	58243	73.07	259	6641
IH17	79900	67923	85.01	66966	63395	79.34	52687	65.94	161	6641
IH18	78789	70447	89.41	69752	68080	86.41	66963	84.99	338	6641
IH19	79237	70610	89.11	69752	67058	84.63	52472	66.22	141	6641
IH20	79143	69473	87.78	68371	64372	81.34	50598	63.93	187	6641
