# Supplementary material for: Effect of microplastics on nasal and intestinal microbiota of the high-exposure population
Source: Front Public Health. 2022 Oct 28;10:1005535. doi: 10.3389/fpubh.2022.1005535 (PMC9650105; doi:10.3389/fpubh.2022.1005535)
Supplement: Supplementary Datasheet 4 — q-value (FDR-P) and p-value. [file Table_4.XLSX]

## Sheet: Figure 4A
id	p-value	FDR_P
Verrucomicrobiota	0.044955	0.351648
Fusobacteriota	0.046953	0.351648

## Sheet: Figure 4B
id	p-value	FDR_P
Campilobacterota	0.011988	0.230539
Proteobacteria	0.042957	0.230539

## Sheet: Figure 4C
id	p-value	FDR_P
Actinomyces	0.000999001	0.0957043
Bacteroides	0.022977	0.217213
Fenollaria	0.002997	0.159507
Gardnerella	0.00799201	0.217213
Gemella	0.00799201	0.217213
Haemophilus	0.002997	0.159507
Helicobacter	0.000999001	0.0957043
Klebsiella	0.000999001	0.0957043
Negativicoccus	0.043956	0.217213
Porphyromonas	0.00599401	0.217213

## Sheet: Figure 4D
id	p-value	FDR_P
Streptococcus	0.000999001	0.0863137
Cetobacterium	0.004995	0.215784
NK4A214_group	0.00699301	0.231968
[Ruminococcus]_torques_group	0.021978	0.231968
Fusobacterium	0.032967	0.231968
Coprococcus	0.035964	0.231968
Butyricicoccus	0.043956	0.231968
Sphingomonas	0.044955	0.231968
Bifidobacterium	0.048951	0.231968
Dorea	0.04995	0.231968

## Sheet: Figure 4E
Index	pvalue	significant	FDR_P
Autophagy - yeast	0.0227187	*	0.848458
Cardiac muscle contraction	0.0429846	*	0.848458
Toll and Imd signaling pathway	0.00420143	**	0.848458

## Sheet: Figure 4F
Index	pvalue	FDR_P
Cardiac muscle contraction	0.0142973	0.517863
Staphylococcus aureus infection	0.0326434	0.517863
Styrene degradation	0.0304113	0.517863
Prion diseases	0.0459542	0.582087
Biosynthesis of unsaturated fatty acids	0.0459542	0.582087
Nitrotoluene degradation	0.0459542	0.582087

## Sheet: Supplementary Figure 4
id	p-value	FDR_P
Faecalibacterium	9.90573e-14	8.27887e-12
Alistipes	5.26514e-13	2.03734e-11
Bacteroides	5.65911e-13	2.03734e-11
Corynebacterium	5.76792e-13	2.03734e-11
Escherichia-Shigella	6.26874e-13	2.03734e-11
Staphylococcus	8.21385e-13	2.42682e-11
Dolosigranulum	6.10665e-11	1.13409e-09
Ralstonia	5.02805e-08	6.05228e-07
Prevotella	3.27278e-05	0.000241739
Lawsonella	0.000248982	0.0015848

## Sheet: Supplementary Figure 5
OTUId	Group_IHM	Group_ILM	Group_NHM	Group_NLM	p-value	FDR
ASV_1	0	0	0.345232	0.304768	0.004004	0.131335
ASV_2	0.0013965	0.00679323	0.363621	0.625739	0.001001	0.0536553
ASV_4	9.39026e-06	0.000211281	0.333415	0.115866	0.022022	0.420844
ASV_5	0.000796013	0.00281517	0.568513	0.169208	0.002002	0.0795132
ASV_6	0.382979	0.616048	3.92925e-05	2.81499e-05	0.001001	0.0536553
ASV_7	0	0	0.245314	0.152812	0.04004	0.671715
ASV_8	0	0	0.176241	0.0442552	0.034034	0.593615
ASV_9	0.385042	0.389288	0	0	0.00700701	0.199988
ASV_10	0	0	0.14256	0.51856	0.001001	0.0536553
ASV_11	0	0	0.379602	0.374397	0.011011	0.261135
ASV_14	0.322721	0.674985	0.000106251	1.69249e-05	0.001001	0.0536553
ASV_13	0.308442	0.681044	0.00223619	0.00388143	0.001001	0.0536553
ASV_15	0.384613	0.441349	0	0	0.003003	0.106445
ASV_12	0.0125573	0.0131862	0.206658	0.767598	0.001001	0.0536553
ASV_17	0.408819	0.465991	0.000126812	0	0.002002	0.0795132
ASV_18	0.590119	0.233655	0.000516889	7.51292e-06	0.002002	0.0795132
ASV_20	0.372664	0.326513	3.93417e-05	0	0.025025	0.462157
ASV_25	0.642337	0.0782854	6.06736e-05	0	0.001001	0.0536553
ASV_22	0.236504	0.284996	0	0	0.027027	0.492235
ASV_23	0.406885	0.460447	0.000860585	4.6615e-05	0.001001	0.0536553
ASV_28	0.347755	0.00096199	0	0	0.003003	0.106445
ASV_27	0.501042	0.348713	1.43861e-05	0	0.001001	0.0536553
ASV_32	0.437248	0.513169	5.00071e-05	0	0.002002	0.0795132
ASV_33	0.511888	0.158199	5.42131e-05	0	0.001001	0.0536553
ASV_29	0	0	0.201462	0.0328461	0.04004	0.671715
ASV_35	0.458493	0.296704	0.000453004	0	0.001001	0.0536553
ASV_36	0.394986	0.0422766	0	0	0.001001	0.0536553
ASV_39	0.444968	0.480312	0	0	0.002002	0.0795132
ASV_37	0.688467	0.007414	0	0	0.001001	0.0536553
ASV_30	0	0	0.440251	0.111321	0.001001	0.0536553
ASV_38	0.000457344	0.299085	0	0	0.016016	0.33736
ASV_34	0.0997529	0.887295	0.000244094	1.2054e-05	0.001001	0.0536553
ASV_42	0.25429	0.541219	0	0	0.001001	0.0536553
ASV_44	0.0135353	0.216013	0	2.96971e-05	0.044044	0.71347
ASV_43	0.286018	0.630006	1.7168e-05	0	0.001001	0.0536553
ASV_45	0.267814	0.301842	0	0	0.00900901	0.232927
ASV_47	0.43406	0.521623	0.0159204	0.0219747	0.00700701	0.199988
ASV_48	0.140825	0.771622	0	0	0.001001	0.0536553
ASV_50	0.252648	0.0315682	0	0	0.027027	0.492235
ASV_46	0.231008	0.601922	0	5.93261e-05	0.001001	0.0536553
ASV_49	0.621467	0.111583	0	0	0.001001	0.0536553
ASV_58	8.80592e-05	0.24978	0	0	0.031031	0.549967
ASV_56	0.118087	0.724533	0	0	0.001001	0.0536553
ASV_54	0.643655	0.106202	9.54198e-06	0	0.001001	0.0536553
ASV_53	0.396301	0.282006	0	0	0.002002	0.0795132
ASV_57	0.257982	0.696492	0	0	0.001001	0.0536553
ASV_51	0	1.07009e-05	0.34954	0.236768	0.001001	0.0536553
ASV_62	0.0796659	0.306309	3.24394e-05	0	0.021021	0.410034
ASV_63	0.498807	0.492785	0.000840814	0	0.001001	0.0536553
ASV_55	0	0	0.151524	0.418171	0.001001	0.0536553
ASV_60	0	0.25	0	0	0.002002	0.0795132
ASV_65	0.0170633	0.339083	0.000278584	0.0406268	0.016016	0.33736
ASV_59	0.000100854	0.000243237	0.00163147	0.591955	0.001001	0.0536553
ASV_61	0.00301938	0.0462227	0.0712351	0.740308	0.002002	0.0795132
ASV_64	0.000305144	0.000510649	0.294059	0.000429692	0.03003	0.536553
ASV_72	0.346289	0.635485	0	0	0.001001	0.0536553
ASV_74	0.0288364	0.403879	0	0	0.001001	0.0536553
ASV_75	0.341149	0.358851	0	0	0.018018	0.364395
ASV_70	0.447552	0.165152	0	0	0.002002	0.0795132
ASV_69	0.259968	0.452322	0	6.59148e-05	0.001001	0.0536553
ASV_73	0.287879	0.249076	0.000180343	0	0.048048	0.743617
ASV_81	0.184413	0.450219	0	0	0.001001	0.0536553
ASV_71	0	0	0.001323	0.194708	0.043043	0.707688
ASV_83	0.372134	0.187138	0.00179107	0.000649783	0.035035	0.607858
ASV_90	0.419605	0.130395	0	0	0.002002	0.0795132
ASV_93	0.398981	0.193092	0	0	0.001001	0.0536553
ASV_91	0.0146107	0.213473	0	0	0.00800801	0.222771
ASV_86	0.20161	0.611226	0.000213485	0.000391389	0.001001	0.0536553
ASV_76	0	0	0.254849	0.0725754	0.00800801	0.222771
ASV_78	0.0497993	0.0574608	0.54834	0.32718	0.002002	0.0795132
ASV_102	0.29038	0.60962	0	0	0.001001	0.0536553
ASV_92	0	0	0.0406141	0.278925	0.002002	0.0795132
ASV_88	5.14615e-05	0	0.549197	0.218732	0.001001	0.0536553
ASV_97	0.444563	0.166516	0.000144152	0	0.001001	0.0536553
ASV_94	0.00037839	0.00466681	0.368299	0.358756	0.016016	0.33736
ASV_101	0.330502	0.0796654	0	0	0.002002	0.0795132
ASV_98	0.149708	0.401836	0.0239145	0.0283431	0.019019	0.376554
ASV_106	0.60177	0.293246	0	0	0.001001	0.0536553
ASV_95	0	0	0.221812	0.306007	0.00900901	0.232927
ASV_103	0.2	0	0	0	0.00700701	0.199988
ASV_109	0.311382	0.388618	0	0	0.00700701	0.199988
ASV_100	0	0	0.0122093	0.263372	0.003003	0.106445
ASV_111	0.480165	0.491489	0.000153664	0	0.001001	0.0536553
ASV_108	0.062891	0.171386	0	0	0.039039	0.658272
ASV_116	0.0771333	0.633587	0	4.75398e-05	0.001001	0.0536553
ASV_120	0.111679	0.313868	0	0	0.011011	0.261135
ASV_99	0	0	0.305807	0.110997	0.003003	0.106445
ASV_113	0.199385	0.478988	0.0227474	0	0.001001	0.0536553
ASV_110	0.119369	0.36242	0	0	0.002002	0.0795132
ASV_112	0.427378	0.326044	0	0	0.001001	0.0536553
ASV_115	0.473189	0.367662	0	0	0.003003	0.106445
ASV_104	0	0	0.0454545	0.286364	0.00700701	0.199988
ASV_118	0.483371	0.391546	0	0.000113895	0.001001	0.0536553
ASV_124	0.519289	0.0547081	0.00129442	0	0.001001	0.0536553
ASV_121	0.00873711	0.282526	0	0	0.00500501	0.156389
ASV_114	0.331654	0.0512594	0	0	0.01001	0.249041
ASV_122	0.513943	0.24136	0.00252802	0	0.001001	0.0536553
ASV_128	0.312214	0.189038	0.00061268	0	0.00500501	0.156389
ASV_119	0.679086	0.24958	0.00039306	0	0.001001	0.0536553
ASV_123	0.494035	0.24809	0	0	0.001001	0.0536553
ASV_127	0.173299	0.430424	0	0	0.001001	0.0536553
ASV_131	0.355951	0.437637	0.000400712	0	0.01001	0.249041
ASV_129	0.197679	0.000372024	0.000208333	0	0.018018	0.364395
ASV_137	0.4231	0.366296	0.00033043	0	0.001001	0.0536553
ASV_147	0.19994	1.50602e-05	0	0	0.012012	0.275941
ASV_140	0.273561	0.0132193	0	0	0.013013	0.29083
ASV_117	0	0.00709658	0.53539	0.320225	0.001001	0.0536553
ASV_139	0.433375	0.449155	0.00097057	0	0.001001	0.0536553
ASV_144	0.583191	0.202976	0.0048433	0.000680595	0.001001	0.0536553
ASV_142	0.298442	0.000519481	0	0	0.002002	0.0795132
ASV_152	0.354407	0.130885	1.65071e-05	0	0.00600601	0.18164
ASV_158	0.420981	0.0218782	0.00121827	0	0.001001	0.0536553
ASV_143	0.158568	0.241432	0	0	0.022022	0.420844
ASV_160	0.256363	0.215153	0	0	0.011011	0.261135
ASV_145	0.299965	0.380067	0	0	0.045045	0.722584
ASV_156	0.161436	0.0531383	0	0	0.044044	0.71347
ASV_170	0.307895	0.133713	0.00241821	0	0.037037	0.634247
ASV_149	3.63372e-05	0.149891	0	0	0.043043	0.707688
ASV_172	0.0567273	0.231927	0	0	0.041041	0.685022
ASV_164	0.238184	0.143764	0	0	0.021021	0.410034
ASV_166	0.16613	0.48387	0	0	0.001001	0.0536553
ASV_168	0.400306	0.424675	0	0	0.001001	0.0536553
ASV_174	0.239558	0.0302208	0	0	0.014014	0.304932
ASV_169	0.207174	0.234261	0	0	0.037037	0.634247
ASV_180	0.609763	0.241864	0	0	0.001001	0.0536553
ASV_181	0.350496	0.0884483	0	0	0.002002	0.0795132
ASV_188	0.325336	0.430056	0.000996102	0	0.002002	0.0795132
ASV_191	0.374528	0.39888	0	0	0.001001	0.0536553
ASV_193	0.362668	0.577269	0.00098832	0	0.001001	0.0536553
ASV_175	0	0	0.00324763	0.338633	0.004004	0.131335
ASV_195	0.406047	0.336372	0.000458085	0.000137426	0.004004	0.131335
ASV_200	0.387922	0.489259	0	0	0.001001	0.0536553
ASV_182	0	0	0.0443522	0.211296	0.013013	0.29083
ASV_194	0.0509161	0.307883	0.00306172	0	0.001001	0.0536553
ASV_177	0.00198355	0	0.376996	0.405878	0.001001	0.0536553
ASV_204	0.254902	0.610588	7.35294e-05	0.000147059	0.001001	0.0536553
ASV_190	0	0.00276074	0	0.194479	0.025025	0.462157
ASV_210	0.203171	0.4289	7.67263e-05	0	0.002002	0.0795132
ASV_216	0.00303654	0.422671	0	0	0.001001	0.0536553
ASV_186	0	0	0.653812	0.150026	0.001001	0.0536553
ASV_201	0.240421	0.0626168	0	0	0.013013	0.29083
ASV_196	0.00296875	0.235156	0	0	0.017017	0.350604
ASV_197	0.466667	0.122222	0	0	0.002002	0.0795132
ASV_205	0.2	0	0	0	0.00900901	0.232927
ASV_218	0.460123	0.328528	0	0	0.001001	0.0536553
ASV_226	0.25	0	0	0	0.002002	0.0795132
ASV_199	0	0	0.364719	0.462486	0.001001	0.0536553
ASV_206	0	0	0.0399304	0.200087	0.022022	0.420844
ASV_209	0	0.000582411	0.00314502	0.338585	0.002002	0.0795132
ASV_228	0.532353	0.00481283	0	0	0.001001	0.0536553
ASV_221	0.272428	0.204815	0	0	0.00800801	0.222771
ASV_207	0	0	0.441981	0.26695	0.002002	0.0795132
ASV_225	0.2	0	0	0	0.011011	0.261135
ASV_215	0.014944	0.0144458	0.266719	0.287765	0.034034	0.593615
ASV_231	0.352108	0.0887352	0	0	0.003003	0.106445
ASV_234	0.369397	0.0306026	0	0	0.00700701	0.199988
ASV_236	0.182357	0.505548	0	0	0.001001	0.0536553
ASV_238	0.201387	0.253537	0	0	0.032032	0.563166
ASV_240	0.0821803	0.206184	0	0	0.018018	0.364395
ASV_247	0.301061	0.0992928	0	0	0.00600601	0.18164
ASV_263	0.212648	0.0981083	0	0	0.024024	0.449973
ASV_248	0.259465	0.192428	0	0	0.015015	0.319335
ASV_235	0.194183	0.00145414	0	0	0.025025	0.462157
ASV_249	0.139893	0.213476	0	0	0.022022	0.420844
ASV_264	0.363441	0.432719	0	0	0.00600601	0.18164
ASV_253	0.118301	0.387336	0	0	0.002002	0.0795132
ASV_252	0.00304976	0.234751	0	0	0.00900901	0.232927
ASV_262	0.140968	0.47559	0	0.000366151	0.001001	0.0536553
ASV_270	0.358417	0.121917	0	0	0.00500501	0.156389
ASV_276	0.113755	0.429367	0	0	0.001001	0.0536553
ASV_275	0.383617	0.293106	0	0	0.001001	0.0536553
ASV_246	0.00238704	0.0237852	0.330776	0.33913	0.023023	0.43618
ASV_274	0.335556	0.290256	0	0	0.003003	0.106445
ASV_292	0.0267606	0.259859	0	0	0.00900901	0.232927
ASV_285	0.329903	0.116343	0.000618375	0	0.002002	0.0795132
ASV_265	0.136812	0.346004	0.00865897	0.0897869	0.029029	0.522919
ASV_300	0.0069902	0.172039	0	0	0.037037	0.634247
ASV_281	0.137287	0.262713	0	0	0.004004	0.131335
ASV_283	0.0399281	0.330216	0	0	0.002002	0.0795132
ASV_305	0.0150048	0.46999	0	0	0.001001	0.0536553
ASV_313	0.368459	0.0453004	0	0	0.001001	0.0536553
ASV_299	0.0767216	0.351358	0	0	0.002002	0.0795132
ASV_295	0.425944	0.051839	0	0	0.001001	0.0536553
ASV_303	0.134535	0.298649	0	0	0.002002	0.0795132
ASV_322	0.211156	0.0148073	0	0	0.013013	0.29083
ASV_338	0.240294	0.00194124	0	0	0.00900901	0.232927
ASV_304	0.145684	0.254316	0	0	0.013013	0.29083
ASV_297	0.232558	0.000528541	0.00591966	0	0.012012	0.275941
ASV_315	0.594899	0.271201	0	0	0.001001	0.0536553
ASV_319	0.189434	0.0121131	0	0	0.021021	0.410034
ASV_308	0.196617	0.0863588	0	0.000322234	0.043043	0.707688
ASV_316	0.0660088	0.234485	0	0	0.00700701	0.199988
ASV_333	0.245005	0.204995	0	0	0.015015	0.319335
ASV_352	0.00776053	0.211197	0	0	0.011011	0.261135
ASV_331	0.0611236	0.277584	0	0.0038764	0.00800801	0.222771
ASV_335	0.0166286	0.355657	0	0	0.001001	0.0536553
ASV_368	0.000231214	0.348382	0	0	0.001001	0.0536553
ASV_344	0.275234	0.0935748	0	0	0.00800801	0.222771
ASV_346	0	0.2	0	0	0.01001	0.249041
ASV_324	0.00311377	0	0.0256287	0.272575	0.004004	0.131335
ASV_329	0.0170673	0.270433	0.0144231	0	0.01001	0.249041
ASV_364	0.0238554	0.168193	0	0	0.046046	0.728013
ASV_369	0.395636	0.136242	0	0	0.002002	0.0795132
ASV_311	0	0	0.346239	0.0201603	0.002002	0.0795132
ASV_356	0.039899	0.520328	0	0	0.001001	0.0536553
ASV_327	0	0.0418782	0.0380711	0.270114	0.01001	0.249041
ASV_341	0.00375318	0.184987	0	0	0.039039	0.658272
ASV_349	0.192366	0.157634	0	0	0.041041	0.685022
ASV_343	0.138441	0.228864	0	0	0.035035	0.607858
ASV_345	0	0.000880759	0.00528455	0.185908	0.03003	0.536553
ASV_380	0.163265	0.266764	0	0	0.015015	0.319335
ASV_373	0.185435	0.0387387	0	0	0.032032	0.563166
ASV_367	0	0.00165663	0.01875	0.429217	0.001001	0.0536553
ASV_385	0.0155251	0.3379	0	0	0.001001	0.0536553
ASV_399	0.181818	0.218182	0	0	0.047047	0.733289
ASV_411	0.4875	0.125	0	0	0.001001	0.0536553
ASV_423	0.0772377	0.350694	0	0	0.001001	0.0536553
ASV_388	0.0254702	0.300157	0.0526646	0.0664577	0.044044	0.71347
ASV_433	0.40126	0.170709	0	0	0.004004	0.131335
ASV_413	0.383571	0.0428571	0	0.000238095	0.001001	0.0536553
ASV_414	0.559098	0.180676	0	0	0.001001	0.0536553
ASV_403	0	0.206536	0.000735294	0.0937908	0.017017	0.350604
ASV_422	0.4	0	0	0	0.001001	0.0536553
ASV_426	0.007	0.448333	0.00625	0.0065	0.001001	0.0536553
ASV_447	0.180342	0.0417949	0	0	0.026026	0.476638
ASV_419	0.000803571	0.0723214	0.0307143	0.324643	0.002002	0.0795132
ASV_449	0.261194	0.138806	0	0	0.00900901	0.232927
ASV_481	0.15	0	0	0	0.048048	0.743617
ASV_460	0.119461	0.0201349	0	0	0.043043	0.707688
ASV_455	0.0098249	0.200875	0	0	0.00800801	0.222771
ASV_439	0.00460784	0.00196078	0.000588235	0.299902	0.002002	0.0795132
ASV_471	0.318219	0.0511134	0	0	0.001001	0.0536553
ASV_485	0.23193	0.26653	0	0	0.011011	0.261135
ASV_482	0.140496	0.359504	0	0	0.002002	0.0795132
ASV_497	0.466667	0.174423	0.00324948	0	0.003003	0.106445
ASV_484	0.0109705	0.267089	0	0	0.003003	0.106445
ASV_476	0.0201699	0.199575	0	0	0.024024	0.449973
ASV_441	0	0	0.227273	0.0876623	0.014014	0.304932
ASV_467	0.2	0	0	0	0.013013	0.29083
ASV_489	0.151747	0.058952	0	0	0.047047	0.733289
ASV_457	0	0.00164474	0.00701754	0.224232	0.00900901	0.232927
ASV_499	0.193237	0.179157	0	0	0.046046	0.728013
ASV_504	0.0128668	0.304966	0	0	0.001001	0.0536553
ASV_503	0.0613895	0.371298	0.0142369	0.00250569	0.004004	0.131335
ASV_498	0.101155	0.383834	0.000115473	0.00103926	0.001001	0.0536553
ASV_479	0	0.000925926	0.000694444	0.241898	0.00900901	0.232927
ASV_538	0.25867	0.0137767	0	0	0.00700701	0.199988
ASV_522	0.0392771	0.182169	0	0	0.025025	0.462157
ASV_505	0.182082	0.00447942	0	0	0.028028	0.507662
ASV_547	0.231186	0.0344072	0	0	0.00900901	0.232927
ASV_565	0.00608466	0.175661	0	0	0.021021	0.410034
ASV_581	0.00687332	0.172507	0	0	0.036036	0.621952
ASV_585	0.233058	0.022314	0	0	0.01001	0.249041
ASV_587	0.153803	0.557746	0	0	0.001001	0.0536553
ASV_610	0.00915493	0.16338	0	0	0.039039	0.658272
ASV_535	0	0	0.0185507	0.162899	0.038038	0.649702
ASV_603	0.0952522	0.409496	0	0	0.001001	0.0536553
ASV_612	0.00341246	0.18635	0	0	0.019019	0.376554
ASV_611	0.157612	0.021194	0	0	0.039039	0.658272
ASV_545	0	0	0.0464072	0.325749	0.002002	0.0795132
ASV_631	0.178464	0.0429217	0	0	0.019019	0.376554
ASV_572	0.0766871	0.242638	0	0	0.011011	0.261135
ASV_609	0.275	0	0.00665584	0.00811688	0.004004	0.131335
ASV_561	0	0	0.176471	0.0588235	0.049049	0.757331
ASV_617	0.208824	0.0294118	0.000490196	0	0.018018	0.364395
ASV_594	0.00688525	0.00393443	0.00213115	0.261639	0.01001	0.249041
ASV_613	0.156579	0.0108553	0	0	0.028028	0.507662
ASV_627	0.171523	0.00711921	0	0	0.023023	0.43618
ASV_574	0	0	0.00872483	0.18255	0.039039	0.658272
ASV_578	0	0	0.217406	0.0757679	0.018018	0.364395
ASV_634	0.0948454	0.239347	0	0	0.015015	0.319335
ASV_646	0.134296	0.016426	0	0	0.046046	0.728013
ASV_644	0.0129562	0.222263	0	0	0.014014	0.304932
ASV_586	0	0	0.404494	0.0382022	0.001001	0.0536553
ASV_673	0.280075	0.17594	0	0	0.004004	0.131335
ASV_699	0.122353	0.381765	0	0	0.001001	0.0536553
ASV_700	0	0.35	0	0	0.001001	0.0536553
ASV_620	0	0	0.397638	0.0409449	0.001001	0.0536553
ASV_688	0.203937	0.0708661	0	0.00669291	0.02002	0.395186
ASV_692	0.192771	0.0228916	0	0	0.033033	0.57922
ASV_752	0.15	0	0	0	0.045045	0.722584
ASV_698	0.0694093	0.280591	0	0	0.018018	0.364395
ASV_715	0.329114	0.00780591	0	0.00105485	0.001001	0.0536553
ASV_709	0.10678	0.225424	0	0	0.026026	0.476638
ASV_745	0.274043	0.00978723	0.00595745	0	0.002002	0.0795132
ASV_774	0	0.2	0	0	0.01001	0.249041
ASV_735	0.196507	0.0862445	0	0	0.015015	0.319335
ASV_680	0	0	0	0.25	0.00500501	0.156389
ASV_748	0.0657895	0.201316	0	0	0.019019	0.376554
ASV_667	0	0	0.2	0	0.022022	0.420844
ASV_718	0.00133333	0.243333	0	0	0.003003	0.106445
ASV_670	0	0	0.216216	0.00675676	0.011011	0.261135
ASV_706	0.0376147	0.365367	0	0	0.001001	0.0536553
ASV_742	0.196313	0.0518433	0	0	0.011011	0.261135
ASV_764	0.226389	0.0368056	0	0	0.01001	0.249041
ASV_723	0.0160465	0.267907	0	0	0.00500501	0.156389
ASV_740	0.144498	0.0138756	0	0	0.042042	0.699958
ASV_773	0.466337	0.0445545	0	0	0.001001	0.0536553
ASV_763	0	0.287313	0.00174129	0.0144279	0.001001	0.0536553
ASV_759	0	0	0.00761421	0.277157	0.002002	0.0795132
ASV_762	0	0	0.158163	0.0209184	0.047047	0.733289
ASV_783	0	0.367347	0.00408163	0.00408163	0.001001	0.0536553
ASV_820	0.00885417	0.264062	0	0.0046875	0.014014	0.304932
ASV_761	0	0.0013089	0.730366	0	0.001001	0.0536553
ASV_807	0.240314	0.116492	0	0	0.00900901	0.232927
ASV_778	0	0	0	0.55	0.001001	0.0536553
ASV_867	0.25	0	0	0	0.002002	0.0795132
ASV_842	0.302646	0.374074	0	0	0.002002	0.0795132
ASV_765	0.285326	0.00244565	0	0	0.003003	0.106445
ASV_843	0.220994	0.0058011	0	0	0.00900901	0.232927
ASV_787	0	0	0.0191667	0.305278	0.003003	0.106445
ASV_823	0.35	0	0	0	0.001001	0.0536553
ASV_825	0.414045	0.011236	0.00674157	0	0.001001	0.0536553
ASV_802	0.0141243	0.280791	0	0.00282486	0.003003	0.106445
ASV_811	0	0.4	0	0	0.001001	0.0536553
ASV_887	0.256395	0.0476744	0.00145349	0	0.004004	0.131335
ASV_817	0	0	0	0.4	0.001001	0.0536553
ASV_851	0.113609	0.403846	0	0	0.001001	0.0536553
ASV_857	0.0113772	0	0.296407	0.102695	0.00500501	0.156389
ASV_856	0.00542169	0.301506	0.00150602	0	0.004004	0.131335
ASV_942	0.0059375	0.264375	0	0	0.002002	0.0795132
ASV_897	0.202273	0.126623	0	0	0.022022	0.420844
ASV_890	0.232026	0.00359477	0	0	0.003003	0.106445
ASV_920	0.237171	0.101316	0.00164474	0	0.011011	0.261135
ASV_936	0.158882	0.278618	0.00197368	0	0.00500501	0.156389
ASV_888	0.00198675	0.196026	0	0	0.012012	0.275941
ASV_853	0	0	0	0.2	0.00900901	0.232927
ASV_943	0.00675676	0.27973	0	0	0.004004	0.131335
ASV_965	0.2	0	0	0	0.011011	0.261135
ASV_928	0.00758621	0.212069	0	0	0.00600601	0.18164
ASV_884	0	0	0	0.15	0.044044	0.71347
ASV_812	0	0	0.197552	0.020979	0.014014	0.304932
ASV_929	0	0.2	0	0	0.012012	0.275941
ASV_966	0.00106383	0.195745	0	0	0.019019	0.376554
ASV_963	0.0143885	0.342446	0	0	0.001001	0.0536553
ASV_1031	0.0224638	0.193841	0	0	0.00900901	0.232927
ASV_1039	0.193015	0.134559	0	0	0.029029	0.522919
ASV_874	0	0	0.216667	0.00666667	0.012012	0.275941
ASV_976	0.138931	0.0152672	0	0	0.044044	0.71347
ASV_1011	0.165116	0.0899225	0	0	0.045045	0.722584
ASV_1060	0.259524	0.00674603	0	0	0.00500501	0.156389
ASV_1052	0.00483871	0.180645	0	0	0.036036	0.621952
ASV_1083	0.0772358	0.345528	0	0	0.001001	0.0536553
ASV_1001	0.00409836	0.229508	0	0	0.003003	0.106445
ASV_1082	0.0057377	0.177049	0	0	0.017017	0.350604
ASV_1070	0.257438	0	0.0264463	0	0.003003	0.106445
ASV_1148	0.2	0	0	0	0.00900901	0.232927
ASV_1169	0.0533898	0.225424	0	0	0.00900901	0.232927
ASV_1077	0.00173913	0.241304	0	0	0.00700701	0.199988
ASV_1089	0	0	0.389381	0.00132743	0.001001	0.0536553
ASV_1074	0	0	0	0.2	0.011011	0.261135
ASV_1160	0	0.15	0	0	0.043043	0.707688
ASV_1272	0.052	0.259	0	0	0.00500501	0.156389
ASV_1145	0.181122	0.027551	0	0	0.025025	0.462157
ASV_1256	0.167347	0.00816327	0	0	0.031031	0.549967
ASV_1268	0.0571429	0.178571	0	0	0.048048	0.743617
ASV_1201	0.00721649	0.183505	0	0.000515464	0.024024	0.449973
ASV_1205	0.181443	0.00463918	0	0	0.024024	0.449973
ASV_1233	0	0.179381	0.00360825	0.00154639	0.022022	0.420844
ASV_1105	0	0	0	0.25	0.003003	0.106445
ASV_1225	0.0126316	0.218421	0	0	0.015015	0.319335
ASV_1243	0.178723	0.0808511	0	0	0.047047	0.733289
ASV_1125	0	0	0.4	0	0.001001	0.0536553
ASV_1213	0.045	0.21	0	0	0.019019	0.376554
ASV_1319	0	0.25	0	0	0.003003	0.106445
ASV_1348	0.00523256	0.17907	0	0	0.017017	0.350604
ASV_1151	0.00117647	0.287059	0	0.0129412	0.00500501	0.156389
ASV_1186	0	0	0.189024	0.0121951	0.015015	0.319335
ASV_1264	0	0.00243902	0.0054878	0.168293	0.032032	0.563166
ASV_1336	0.320988	0.0197531	0	0	0.001001	0.0536553
ASV_1252	0	0	0.185	0.00375	0.023023	0.43618
ASV_1234	0	0	0.167763	0.0493421	0.031031	0.549967
ASV_1380	0.209459	0.00810811	0	0	0.013013	0.29083
ASV_1293	0	0	0.0291667	0.241667	0.00700701	0.199988
ASV_1307	0.00208333	0.00347222	0.0583333	0.238889	0.00600601	0.18164
ASV_1343	0	0.35	0	0	0.002002	0.0795132
ASV_1405	0	0.2	0	0	0.017017	0.350604
ASV_1377	0	0	0.4	0	0.001001	0.0536553
ASV_1486	0.240984	0.00983607	0	0	0.004004	0.131335
ASV_1371	0	0	0.24	0.1	0.00900901	0.232927
ASV_1397	0	0	0	0.15	0.046046	0.728013
ASV_1555	0	0.2	0	0	0.012012	0.275941
ASV_1478	0	0.0436364	0	0.177273	0.03003	0.536553
ASV_1400	0	0	0.45	0	0.001001	0.0536553
ASV_1425	0	0	0.15	0	0.047047	0.733289
ASV_1755	0.00566038	0.235849	0	0	0.004004	0.131335
ASV_1611	0	0.25	0	0	0.003003	0.106445
ASV_1440	0	0	0.003	0.282	0.002002	0.0795132
ASV_1638	0	0.00612245	0.027551	0.312245	0.001001	0.0536553
ASV_1597	0	0	0.2	0	0.019019	0.376554
ASV_1662	0	0.25	0	0	0.002002	0.0795132
ASV_1655	0	0	0	0.15	0.047047	0.733289
ASV_1796	0	0.2	0	0	0.00700701	0.199988
ASV_1797	0	0.25	0	0	0.00600601	0.18164
ASV_1743	0.195238	0.00119048	0	0	0.017017	0.350604
ASV_1812	0	0.3	0	0	0.002002	0.0795132
ASV_1774	0	0	0	0.35	0.001001	0.0536553
ASV_1823	0	0	0.35	0	0.001001	0.0536553
ASV_1888	0	0.15	0	0	0.044044	0.71347
ASV_1710	0	0	0.2	0	0.012012	0.275941
ASV_1928	0.35	0	0	0	0.001001	0.0536553
ASV_1711	0	0	0.3	0	0.002002	0.0795132
ASV_1855	0	0.2	0	0	0.014014	0.304932
ASV_2039	0.2	0	0	0	0.017017	0.350604
ASV_1899	0	0	0	0.2	0.014014	0.304932
ASV_2099	0	0.3	0	0	0.001001	0.0536553
ASV_1958	0.2	0	0	0	0.01001	0.249041
ASV_1900	0	0	0	0.25	0.003003	0.106445
ASV_2179	0.15	0	0	0	0.045045	0.722584
ASV_2226	0	0.15	0	0	0.046046	0.728013
ASV_2235	0.25	0	0	0	0.00700701	0.199988
ASV_2259	0	0.25	0	0	0.004004	0.131335
ASV_2193	0	0	0.2	0	0.014014	0.304932
ASV_2113	0	0	0	0.25	0.001001	0.0536553
ASV_2262	0.00652174	0.173913	0	0	0.026026	0.476638
ASV_2454	0	0	0	0.35	0.001001	0.0536553
ASV_2205	0.25	0	0	0	0.001001	0.0536553
ASV_2475	0	0.2	0	0	0.00700701	0.199988
ASV_2286	0	0	0.4	0	0.001001	0.0536553
ASV_2384	0	0	0.3	0	0.001001	0.0536553
ASV_2463	0	0	0.222222	0.00555556	0.011011	0.261135
ASV_2924	0.208333	0.00833333	0	0	0.012012	0.275941
ASV_2679	0	0	0.2	0	0.013013	0.29083
ASV_2663	0	0	0	0.2	0.012012	0.275941
ASV_2972	0	0	0	0.2	0.00900901	0.232927
ASV_2769	0	0.00454545	0	0.227273	0.00600601	0.18164
ASV_3505	0	0	0.15	0	0.046046	0.728013
